# Supplementary material for: Impact of template denaturation prior to whole genome amplification on gene detection in high GC-content species, Burkholderia mallei and B. pseudomallei
Source: BMC Res Notes. 2024 Mar 12;17:70. doi: 10.1186/s13104-024-06717-8 (PMC10935807; doi:10.1186/s13104-024-06717-8)
Supplement: Supplementary file 4 — Additional file 4. Results from ARDM and PCR; Format: Excel spreadsheet; Description—Strain descriptions, presence/absence of BM/BP-derived genes and blaTEM within published genomes, detection of BM/BP-derived genes and blaTEM via ARDM analysis and PCR. [file 13104_2024_6717_MOESM4_ESM.xlsx]

## Sheet: Supplement 4
NOTE: blank cells indicate that assays were not performed														thermal amplicon samples																	chemical amplicon samples
					Presence/absence in published genome sequences (>90% identity over entire gene sequence)									aac(6)		blaBP/MBL-1		blaBP/MBL-3		blaABPS		blaOXA-42/43		macB	penA-BP		qacE	blaTEM		Other (non-BM/BP) genes detected	aac(6)		blaBP/MBL-1		blaBP/MBL-3		blaABPS		blaOXA-42/43		macB	penA-BP		qacE	blaTEM		Other (non-BM/BP) genes detected
strain	species	strain designation	NCBI accession no.¦	reference¦	aac(6)	blaBP/MBL-1	blaBP/MBL-3	blaABPS	blaOXA-42/43	macB	penA-BP	qacE	blaTEM	ARDM	PCR	ARDM	PCR	ARDM	PCR	ARDM	PCR	ARDM	PCR	ARDM	ARDM	PCR	ARDM	ARDM	PCR	ARDM	ARDM	PCR	ARDM	PCR	ARDM	PCR	ARDM	PCR	ARDM	PCR	ARDM	ARDM	PCR	ARDM	ARDM	PCR	ARDM
BURK005	B. mallei	unverified: DPG 2002734306, NCAIM 120	CP009707–CP009708	[1]	present	absent	present	present	absent	absent	present	present	absent	pos*		neg*	neg	pos*	pos (PCR)	pos*		neg*	neg	neg*	pos*	neg	pos*	neg*	pos (PCR)	-	pos		neg		pos		pos		neg		neg	pos		pos	neg		-
BURK006	B. mallei	strain 6 [unverified: DPG 2002734312, NCAIM 10248]	CP008710–CP008711	[1,2]	present	absent	present	present	absent	absent	present	present	absent	pos	neg	neg	neg	pos	pos (PCR)	pos	neg	neg	neg	neg	pos	pos (PCR)	pos	neg	neg	-	pos		neg		pos		neg		neg		neg	pos		pos	neg		-
BURK007	B. mallei	unverified: DPG 2002734299, NCAIM 10229	CP009337–CP009338; NC_008835-NC_008836; CP000545-CP000547	[1,3]	present	absent	present	present	absent	absent	present	present	absent	pos	neg	neg	neg	pos	pos (PCR)	neg	neg	neg	neg	neg	pos	pos (PCR)	pos	neg	pos (PCR)	-	pos	pos (PCR)	neg	neg	pos	pos (PCR)	pos	pos (PCR)	neg	neg	neg	pos	pos (PCR)	pos	neg	neg	floR, aac(6)-ic
BURK009	B. mallei	NCTC 10247 [unverified: DPG 2002734300, DPG 2002734315, NCAIM 10247]	CP007801–CP007802	[1,2]	present	absent	present	present	absent	absent	present	present	absent	pos	neg	neg	neg	pos	pos (PCR)	pos	neg	neg	neg	neg	pos	pos (PCR)	pos	neg	neg	-	pos		neg		pos		neg		neg		neg	pos		pos	neg		-
BURK010	B. mallei	China7 [unverified: BCRC 23344, DPG 2002721648, NCAIM 12938]	CP008704 and CP008705; CP000010 and CP000011	[1,2,5]	present	absent	present	present	absent	absent	present	present	absent	neg		neg		pos		neg		neg		neg	neg		pos	pos	pos (PCR)	-	pos	pos (PCR)	neg	neg	pos	pos (PCR)	pos	pos (PCR)	neg	neg	neg	pos	pos (PCR)	pos	neg	neg	floR
BURK012	B. mallei	Strain 106 [unverified: DPG 2002734317, NCAIM 3709]	CP008722–CP008723	[2]	present	absent	present	present	absent	absent	present	present	absent	pos		neg	neg	pos	pos (PCR)	neg		neg	neg	neg	pos	neg	pos	neg	neg	blaOXA-48	neg		neg		neg		neg		neg		neg	pos		neg	neg		-
BURK014	B. mallei	unverified: BCRC 15310, DPG 2000031063, NCAIM 10230	CP008731-CP008732	[1,2]	present	absent	present	present	absent	absent	present	present	absent	pos	neg	neg	neg	pos	pos (PCR)	neg	neg	neg	neg	neg	pos	pos (PCR)	pos	neg	neg	blaOXA-48, floR
BURK062	B. mallei	Turkey 1	KQ440320-KQ440321	[4]	present	absent	present	present	absent	absent	present	present	absent	pos		neg	neg	pos	pos (PCR)	pos	neg	neg	neg	neg	pos	neg	pos	pos	pos (PCR)	-	pos		neg		pos		neg		neg		neg	pos		pos	neg		-
BURK063	B. mallei	Turkey 2	KQ440372-KQ440386	[4]	present	absent	present	present	absent	absent	present	present	absent	pos	neg	neg	neg	pos	pos (PCR)	pos	neg	neg	neg	neg	pos	pos (PCR)	pos	pos	neg	-	neg		neg		pos		neg		neg		neg	neg		pos	neg		-
BURK064	B. mallei	Turkey 3	CP009729-CP009730	[7]	present	absent	present	present	absent	absent	present	present	absent	pos	neg	neg	neg	pos	pos (PCR)	pos	neg	neg	neg	neg	pos	pos (PCR)	pos	pos	neg	-
BURK065	B. mallei	Turkey 4	JPGF00000000; CP009731-cp009732	[4,7]	present	absent	present	present	absent	absent	present	present	absent	neg		neg		pos		neg		neg		neg	neg		pos	pos	pos (PCR)	-	pos	pos (PCR)	neg	neg	pos	pos (PCR)	neg	pos (PCR)	neg	neg	neg	pos	pos (PCR)	pos	neg	neg	intI3
BURK066	B. mallei	Turkey 5	KQ440310-KQ440311	[4]	present	absent	present	present	absent	absent	present	present	absent	neg		neg		pos		neg		neg		neg	neg		pos	pos	pos (PCR)	-	pos	pos (PCR)	neg	neg	pos	pos (PCR)	pos	pos (PCR)	neg	neg	neg	pos	pos (PCR)	pos	neg	neg	aac(3)-ii
BURK067	B. mallei	Turkey 6	KQ440312.1, KQ440313.1, KQ440314.1	[4]	present	absent	present	present	absent	absent	present	present	absent	pos	neg	neg	neg	pos	pos (PCR)	pos	neg	neg	neg	neg	pos	pos (PCR)	pos	neg	neg	blaOXA-48
BURK068	B. mallei	Turkey 7	KQ440317-KQ440319	[4]	present	absent	present	present	absent	absent	present	present	absent	neg		neg		pos		neg		neg	neg	neg	pos		pos	neg	neg	-	pos	pos (PCR)	neg	neg	pos	pos (PCR)	pos	pos (PCR)	neg	neg	neg	pos	pos (PCR)	pos	neg		-
BURK069	B. mallei	Turkey 8	KQ440315-KQ440316	[4]	present	absent	present	present	absent	absent	present	present	absent	neg		neg		pos		neg		neg		neg	pos		pos	neg	neg	-	pos	pos (PCR)	neg	neg	pos	pos (PCR)	pos	pos (PCR)	neg	neg	neg	pos	pos (PCR)	pos	neg		-
BURK070	B. mallei	Turkey 9	CP009741-CP009742	[7]	present	absent	present	present	absent	absent	present	present	absent	neg		neg		pos		neg		neg		neg	pos		pos	neg	neg	-	neg	pos (PCR)	neg	neg	pos	pos (PCR)	neg	pos (PCR)	neg	neg	neg	pos	neg	pos	neg		-
BURK073	B. mallei	86-567 [unverified: DPG 2000031064]	CP009642–CP009643	[1]	present	absent	present	present	absent	absent	present	present	absent	neg		neg		pos		neg		neg		neg	neg		pos	neg	pos (PCR)	-	neg	pos (PCR)	neg	neg	pos	pos (PCR)	pos	pos (PCR)	neg	neg	neg	pos	pos (PCR)	pos	neg	neg	-
BURK077	B. mallei	China 5 [unverified: BCRC 10399, DPG 2002721275, NCAIM 10245]	JPNX02000000; AAHN00000000; CH899678-CH899686; DS544749-DS544802	[1,2,3]	present	absent	present	present	absent	absent	present	present	absent																pos (PCR)	-	pos	pos (PCR)	neg	neg	pos	pos (PCR)	pos	pos (PCR)	neg	neg	neg	pos	neg	pos	neg	neg	-
BURK078	B. mallei	2002721276 [unverified: DPG 2002721276]	CP010065–CP010066	[1]	present	absent	present	present	absent	absent	present	present	absent	neg	neg	neg	neg	pos	pos (PCR)	neg	neg	neg		neg	neg	pos (PCR)	pos	neg	neg	-	neg		neg		pos		neg		neg		neg	neg		pos	neg		-
BURK082	B. mallei	2002721280 [unverified: DPG 2002721280, DPG 52-236, DPG 8, NCIB 52-236]	AANX02000000; CH899687-CH899697; DS264142-DS264261	[3]	present	absent	present	present	absent	absent	present	present	absent																pos (PCR)	-	pos	pos (PCR)	neg	neg	pos	pos (PCR)	neg	pos (PCR)	neg	neg	neg	pos	neg	pos	neg		-
BURK084	B. mallei	Turkey 10	KQ440370-KQ440371	[4]	present	absent	present	present	absent	absent	present	present	absent	neg		neg		pos		neg		neg		neg	neg		pos	neg	neg	-	pos	pos (PCR)	neg	neg	pos	pos (PCR)	neg	pos (PCR)	neg	neg	neg	pos	pos (PCR)	pos	neg		-
BURK131	B. mallei	strain 11 [unverified: DPG 2002734301, NCAIM 10260]	CP009587–CP009588	[1]	present	absent	present	present	absent	absent	present	present	absent	neg		neg		pos		neg		neg		neg	neg		pos	pos	pos (PCR)	-	pos	pos (PCR)	neg	neg	pos	pos (PCR)	pos	pos (PCR)	neg	neg	neg	pos	pos (PCR)	pos	neg	neg	-
BURK003	B. pseudomallei	1026B	CP004379–CP004380; CP008834-CP008835; chromosome	[1,2]	present	present	present	present	present	present	present	present	absent	neg		pos	neg	pos	pos (PCR)	neg		pos	pos (PCR)	neg	neg	neg	pos	neg	neg	-	pos		pos		pos		neg		pos		pos	pos		pos	neg		-
BURK086	B. pseudomallei	unverified: Mayo-Clinic T4	‡	‡	present	present	present	present	present	present	present	present	absent	neg		neg		pos		neg		neg		neg	neg		pos	neg	neg	-	pos	pos (PCR)	pos	pos (PCR)	pos	pos (PCR)	pos	pos (PCR)	pos	pos (PCR)	pos	pos	neg	pos	neg		-
BURK087	B. pseudomallei	unverified: Mayo-Clinic T6	KN150983-KN150985	[2]	present	present	present	present	present	present	present	present	absent	neg		neg		pos		neg		neg		neg	neg		pos	neg	neg	-	pos	pos (PCR)	pos	pos (PCR)	pos	pos (PCR)	pos	pos (PCR)	pos	pos (PCR)	pos	pos	pos (PCR)	pos	neg		-
BURK088	B. pseudomallei	unverified: Mayo-Clinic T9	KN150941-KN150942	[2]	present	present	present	present	present	present	present	present	absent	neg		neg		pos		neg		pos		neg	neg		pos	neg	neg	-	pos	pos (PCR)	pos	pos (PCR)	pos	pos (PCR)	pos	pos (PCR)	pos	pos (PCR)	pos	pos	pos (PCR)	pos	neg		penA-BC
BURK089	B. pseudomallei	unverified: Mayo-Clinic T14	KN150926-KN150927	[2]	present	present	present	present	present	present	present	present	absent	neg		neg		neg		neg		neg		neg	neg		neg	neg	neg	-	pos	pos (PCR)	pos	pos (PCR)	pos	pos (PCR)	pos	pos (PCR)	pos	pos (PCR)	pos	pos	pos (PCR)	pos	neg		aac(6)-ic, aph(3)-iib, penA-BC, mphA/mphK,
BURK090	B. pseudomallei	unverified: Mayo-Clinic T19	KN150957-KN150962	[2]	present	present	present	present	present	present	present	present	absent	neg		neg		neg		neg		neg		neg	neg		pos	neg	neg	-	pos	pos (PCR)	neg	pos (PCR)	pos	pos (PCR)	neg	pos (PCR)	pos	pos (PCR)	pos	neg	neg	pos	neg		-
BURK092	B. pseudomallei	unverified: Mayo-Clinic T21	KN150937-KN150938	[2]	present	present	present	present	present	present	present	present	absent	neg		neg		neg		neg		neg		neg	neg		pos	neg	neg	-	neg	pos (PCR)	neg	pos (PCR)	pos	pos (PCR)	neg	pos (PCR)	neg	pos (PCR)	pos	neg	neg	pos	neg		-
BURK093	B. pseudomallei	unverified: Mayo-Clinic T27	KN150932-KN150934	[2]	present	present	present	present	present	present	present	present	absent	neg		neg		neg		neg		neg		neg	neg		pos	neg	neg	-	neg	pos (PCR)	pos	pos (PCR)	pos	pos (PCR)	pos	pos (PCR)	pos	pos (PCR)	pos	pos	pos (PCR)	pos	neg		-
BURK094	B. pseudomallei	unverified: Mayo-Clinic T30	KN15093-KN150936	[2]	present	present	present	present	present	present	present	present	absent	neg		neg		neg		neg		pos		neg	neg		pos	neg	neg	-	neg	pos (PCR)	pos	pos (PCR)	pos	pos (PCR)	pos	pos (PCR)	pos	pos (PCR)	pos	pos	pos (PCR)	pos	neg		blaMIR, blaNDM
BURK095	B. pseudomallei	unverified: Mayo-Clinic T43	KN150939-KN150940 KN150865-KN150909	[2]	present	present	present	present	present	present	present	present	absent	neg		neg		neg		neg		neg		neg	neg		neg	neg	neg	-	neg	pos (PCR)	neg	pos (PCR)	pos	pos (PCR)	neg	pos (PCR)	neg	pos (PCR)	neg	neg	neg	pos	neg		-
BURK096	B. pseudomallei	unverified: Mayo-Clinic T75	N150968-KN150982	[2]	present	present	present	present	present	present	present	present	absent	neg		neg		pos		neg		pos		neg	neg		pos	neg	neg	-	neg	pos (PCR)	pos	pos (PCR)	pos	pos (PCR)	pos	pos (PCR)	pos	pos (PCR)	pos	neg	neg	pos	neg		aac(6)-ic, aac(6)-iia, aadA1/A2,
BURK097	B. pseudomallei	unverified: Mayo-Clinic T83	‡	‡	present	present	present	present	present	present	present	present	absent	neg		neg		pos		neg		neg		neg	neg		pos	neg	neg	-	pos	pos (PCR)	pos	pos (PCR)	pos	pos (PCR)	pos	pos (PCR)	pos	pos (PCR)	pos	pos	pos (PCR)	pos	neg		-
BURK098	B. pseudomallei	unverified: Mayo-Clinic T87	KN150952-KN150954	[2]	present	present	present	present	present	present	present	present	absent	neg		neg		pos		neg		pos		neg	neg		pos	neg	neg	-	pos	pos (PCR)	pos	pos (PCR)	pos	pos (PCR)	pos	pos (PCR)	pos	pos (PCR)	pos	pos	pos (PCR)	pos	neg		aac(6)-iia, arr, vcaM
BURK099	B. pseudomallei	unverified: Mayo-Clinic T88	KN150943-KN150945	[2]	present	present	present	present	present	present	present	present	absent	neg		neg		neg		neg		pos		neg	neg		pos	neg	neg	-	neg	pos (PCR)	neg	pos (PCR)	pos	pos (PCR)	neg	pos (PCR)	pos	pos (PCR)	pos	neg	pos (PCR)	pos	neg		aac(6)-ic, aac(6)-iia, arr, vcaM
BURK100	B. pseudomallei	unverified: Mayo-Clinic T106	jotz00000000; KN150963-KN150965	[2]	present	present	present	present	present	present	present	present	absent	neg		neg		pos		neg		pos		neg	neg		pos	neg	neg	-	neg		pos		pos		neg		pos		neg	pos		pos	neg		-
BURK119	B. pseudomallei	K96243	CP009537–CP009538; BX571965 and BX571966	[1,6]	present	present	present	present	present	present	present	present	absent	neg		neg		pos		neg		pos		neg	neg		pos	pos	pos (PCR)	-	neg	pos (PCR)	neg	pos (PCR)	pos	pos (PCR)	neg	pos (PCR)	pos	pos (PCR)	neg	neg	pos (PCR)	pos	neg	neg	-
BURK132	B. pseudomallei	406e [unverified: DPG 201002238]	CP009297–CP009298; CP009127 and CP009128	[1,2]	present	present	present	present	present	present	present	present	absent	neg		neg		pos		neg		pos		neg	neg		pos	pos	pos (PCR)	-	pos	pos (PCR)	pos	pos (PCR)	pos	pos (PCR)	neg	pos (PCR)	pos	pos (PCR)	pos	pos	neg	pos	neg	neg	-
BURK133	B. pseudomallei	PHLS 112	CP009585–CP009586	[1,2]	present	present	present	present	present	present	present	present	absent	neg		neg		pos		neg		pos		neg	neg		pos	pos	pos (PCR)	-	pos	pos (PCR)	pos	pos (PCR)	pos	pos (PCR)	neg	pos (PCR)	pos	pos (PCR)	pos	pos	pos (PCR)	pos	neg	neg	floR
BURK134	B. pseudomallei	9 [unverified: DPG2002721637]	CP008754-CP008755	[2]	present	present	present	present	present	present	present	present	absent	neg		neg		pos		neg		neg		neg	neg		pos	pos	pos (PCR)	-	neg	pos (PCR)	pos	pos (PCR)	pos	pos (PCR)	neg	pos (PCR)	pos	pos (PCR)	pos	pos	pos (PCR)	pos	neg	neg	-
BURK135	B. pseudomallei	Pasteur 52237 [unverified: DPG 2004017883, NCIB 52237]	CP009898–CP009899	[1,2]	present	present	present	present	present	present	present	present	absent	neg		neg		pos		neg		pos		neg	neg		pos	pos	pos (PCR)	-	neg	pos (PCR)	neg	pos (PCR)	pos	pos (PCR)	neg	pos (PCR)	pos	pos (PCR)	neg	pos	pos (PCR)	pos	neg	neg	-
BURK137	B. pseudomallei	7894 [unverified: DPG 2002721184]	CP009535-CP009536	[1]	present	present	present	present	present	present	present	present	absent	pos		neg		pos		neg		pos		pos	neg		pos	pos	neg	-	neg	pos (PCR)	pos	pos (PCR)	pos	pos (PCR)	pos	pos (PCR)	pos	pos (PCR)	pos	pos	pos (PCR)	pos	neg		-
BURK142	B. pseudomallei	1106a	CP008758 to CP008759	[1,2]	present	present	present	present	present	present	present	present	absent	neg		neg		pos		neg		pos		neg	neg		pos	pos	neg	-	pos	pos (PCR)	pos	pos (PCR)	pos	pos (PCR)	pos	pos (PCR)	pos	pos (PCR)	pos	pos	pos (PCR)	pos	neg		arr, mphA/mphK
BURK144	B. pseudomallei	PB08298010	CP009550–CP009551	[1]	present	present	present	present	present	present	present	present	absent	neg		neg		pos		neg		pos		neg	neg		pos	pos	neg	-	pos	pos (PCR)	pos	pos (PCR)	pos	pos (PCR)	pos	pos (PCR)	pos	pos (PCR)	pos	pos	pos (PCR)	pos	neg		penA-BC
BURK145	B. pseudomallei	MSHR576A [unverified: CGMCC MSHR576A]	CP008777-CP008778	[1,2]	present	present	present	present	present	present	present	present	absent	neg*		pos*		pos*		neg*		pos*		pos*	neg*		pos*	pos*	neg	-		pos (PCR)		pos (PCR)		pos (PCR)		pos (PCR)		pos (PCR)			pos (PCR)
BURK146	B. pseudomallei	MSHR305 [unverified: CGMCC MSHR305]	CP006469–CP006470; CP009209 and CP009210	[1,2]	present	present	present	present	present	present	present	present	absent	neg		neg		pos		neg		pos		neg	neg		pos	pos	neg	-	pos	pos (PCR)	pos	pos (PCR)	pos	pos (PCR)	pos	neg	pos	pos (PCR)	pos	pos	pos (PCR)	pos	neg		aac(6)-ic, arr, vcaM
BURK147	B. pseudomallei	MSHR668 [unverified: CGMCC MSHR668]	CP009545–CP009546	[1]	present	present	present	present	present	present	present	present	absent	neg		neg		pos		neg		pos		neg	neg		pos	pos	neg	-	pos	pos (PCR)	pos	pos (PCR)	pos	pos (PCR)	pos	neg	pos	pos (PCR)	pos	pos	pos (PCR)	pos	neg		aac(6)-ic, vcaM
BURK148	B. pseudomallei	MSHR840 [unverified: CGMCC MSHR840]	CP009473–CP009474	[1]	present	present	present	present	present	present	present	present	absent	neg*		neg*		pos*		neg*		pos*		pos*	pos*		pos*	pos*	neg	-		pos (PCR)		pos (PCR)		pos (PCR)		neg		pos (PCR)			pos (PCR)
BURK149	B. pseudomallei	MSHR1655 [unverified: CGMCC MSHR1655]	CP008779 and CP008780	[1,2]	present	present	present	present	present	present	present	present	absent	neg*		neg*		pos*		neg*		pos*		pos*	neg*		pos*	pos*	neg	-		pos (PCR)		pos (PCR)		pos (PCR)		neg		pos (PCR)			pos (PCR)
BURK150	B. pseudomallei	MSHR346 [unverified: CGMCC MSHR346]	CP008763–CP008764	[1,2]	present	present	present	present	present	present	present	present	absent	pos		neg		neg		neg		neg		neg	neg		neg	neg	neg	fexA, msrA/B/SA	pos	pos (PCR)	neg	pos (PCR)	pos	pos (PCR)	neg	pos (PCR)	pos	pos (PCR)	pos	pos	neg	pos	neg		-
BURK151	B. pseudomallei	MSHR491 [unverified: CGMCC MSHR491]	CP009484–CP009485	[1]	present	present	present	present	present	present	present	present	absent	pos		neg		neg		neg		neg		neg	neg		neg	neg	neg	erm42, msrA/B/SA	neg	pos (PCR)	neg	neg	pos	pos (PCR)	neg	pos (PCR)	pos	pos (PCR)	neg	neg	neg	pos	neg		-
BURK152	B. pseudomallei	MSHR2543 [unverified: CGMCC MSHR2543]	CP009477–CP009478	[1]	present	present	present	present	present	present	present	present	absent	pos		neg		neg		neg		neg		neg	neg		neg	neg	neg	aac(6)-ik, erm42, msrA/B/SA	pos	pos (PCR)	pos	pos (PCR)	pos	pos (PCR)	pos	pos (PCR)	pos	pos (PCR)	pos	pos	neg	pos	neg		penA-BC
BURK153	B. pseudomallei	NAU20B16 [unverified: CGMCC 20B16]	CP004003–CP004004	[1]	present	present	present	present	present	present	present	present	absent	neg		neg		neg		neg		neg		neg	neg		neg	neg	neg	erm42, fexA	pos	pos (PCR)	pos	pos (PCR)	pos	pos (PCR)	pos	neg	pos	pos (PCR)	pos	pos	neg	pos	neg		-
BURK154	B. pseudomallei	NAU35A03 [unverified: CGMCC 35A03]	CP004377–CP004378	[1]	present	present	present	present	present	present	present	present	absent	neg		neg		neg		neg		neg		neg	neg		pos	neg	neg	erm42	neg	pos (PCR)	pos	pos (PCR)	pos	pos (PCR)	neg	neg	pos	pos (PCR)	pos	neg	neg	pos	neg		-
BURK155	B. pseudomallei	JCU-NCTC13179 [unverified: NCAIM 13179]	CP003976–CP003977	[1]	present	present	present	present	present	present	present	present	absent	neg		neg		pos		neg		pos		neg	neg		pos	neg	neg	-	pos	pos (PCR)	neg	pos (PCR)	pos	pos (PCR)	neg	pos (PCR)	pos	pos (PCR)	pos	pos	neg	pos	neg		-
BURK156	B. pseudomallei	JCU-NCTC13178 [unverified: NCAIM 13178]	CP004001–CP004002	[1]	present	present	present	present	present	present	present	present	absent	neg		neg		pos		neg		pos		neg	neg		pos	neg	neg	-	pos	pos (PCR)	pos	pos (PCR)	pos	pos (PCR)	neg	pos (PCR)	pos	pos (PCR)	pos	pos	neg	pos	neg		-
BURK158	B. pseudomallei	MSHR511 [unverified: CGMCC MSHR511]	CP004023–CP004024	[1]	present	present	present	present	present	present	present	present	absent	neg		neg		pos		neg		pos		neg	neg		pos	neg	neg	-	neg	pos (PCR)	neg	pos (PCR)	pos	pos (PCR)	neg	pos (PCR)	pos	pos (PCR)	pos	pos	neg	pos	neg		-
BURK159	B. pseudomallei	MSHR520 [unverified: CGMCC MSHR520]	CP004368–CP004369	[1]	present	present	present	present	present	present	present	present	absent	pos		neg		pos		neg		pos		neg	neg		pos	neg	neg	-	pos	pos (PCR)	pos	pos (PCR)	pos	pos (PCR)	neg	neg	pos	pos (PCR)	pos	pos	neg	pos	neg		-
¦Accession numbers based on verified strain designation [or unverified designation if no verified strain is available]
*results from thermal amplicons that were fragmented/labeled using DNase I/ULS treatment before ARDM analysis, as described in Taitt, Leski, Colston, et al. 2019, Anal. Biochem. 585, 113405; no difference in processing of thermal amplicons for PCR analysis.
‡sequence(s) downloaded from Joint Acquisition CBRN Knowledge System/GARDIC (restricted access)
REFERENCES
[1] Johnson SL, Bishop-Lilly KA, Ladner JT, et al. 2015. Complete genome sequences for 59 Burkholderia isolates, both pathogenic and near neighbor. Genome Announc. 3(2):e00159-15
[2] Daligault, H. E., Davenport, K. W., Minogue, T. D., et al. 2014. Whole-genome assemblies of 56 Burkholderia species. Genome announcements, 2(6), e01106-14. https://doi.org/10.1128/genomeA.01106-14
[3] DeShazer D, Woods DE, Nierman WC. 2007. Burkholderia mallei NCTC 10229 Chromosomes I and II, complete sequence(s) CP000545-CP000546; Burholderia mallei
[4] Daligault, H. E., Johnson, S. L., Davenport, K. W., et al. 2016. Draft genomes for eight Burkholderia mallei isolates from Turkey. Genome announcements, 4(1), e01234-15
[5] Nierman WC, DeShazer, D, Kim HS, et al.. 2004. Structural flexibility in the Burkholderia mallei genome. Proc Nat. Acad Sci 101(39), 14246-14251
[6] Holden MTG, Titball RW, Peacock SJ, et al 2004. Genomic plasticity of the causative agent of melioidosis, Burkholderia pseudomallei. Proc. Nat Acad Sci 101(39), 14240-14245
[7] Ladner, JT, Lovett, SP, DeShazer, D, et al. 2014. Comparative analysis of 30 Burkholderia mallei strains highlights novel virulence factors (NCBI accession nos. CP009741-CP009742)
